# Supplementary material for: Investigating the Antibacterial Properties of Prospective Scabicides
Source: Biomedicines. 2022 Dec 19;10(12):3287. doi: 10.3390/biomedicines10123287 (PMC9776028; doi:10.3390/biomedicines10123287)
Supplement: Supplementary file 1 [file biomedicines-10-03287-s001.zip]

Archive with 1 entries (1 files):
- biomedicines-2056077-supplementary.pdf
